# Supplementary material for: An exploratory semantic analysis of age-related stereotypes in OpenAI’s GPT 4o model
Source: Gerontologist. 2025 Dec 8;66(2):gnaf291. doi: 10.1093/geront/gnaf291 (PMC13148887; doi:10.1093/geront/gnaf291)
Supplement: gnaf291_Supplementary_Data [file gnaf291_supplementary_data.zip]

Archive with 1 entries (1 files):
- Hong & Choi Suppl.docx
